# Supplementary material for: Association of inflammatory cytokines with type 2 diabetes mellitus and diabetic nephropathy: a bidirectional Mendelian randomization study
Source: Front Med (Lausanne). 2024 Nov 7;11:1459752. doi: 10.3389/fmed.2024.1459752 (PMC11580751; doi:10.3389/fmed.2024.1459752)
Supplement: Supplementary file 1 [file Table_1.XLSX]

## Sheet: T2DM
Specific information of instrumental variables used in T2DM dataset
Inflammatory cytokines	SNPs	Chr	EA	EAF	Pos	b	SE	P	F
Eotaxin levels	rs12075	1	A	0.5547	159175354	0.0749	0.0114	5.03e-11	43.1672
Eotaxin levels	rs2228467	3	T	0.9289	42906116	-0.3316	0.0225	3.69e-49	217.202
Eotaxin levels	rs2201150	3	T	0.3561	46258902	0.0785	0.0123	1.75e-10	40.7314
Eotaxin levels	rs757973	7	A	0.09	75495667	0.2002	0.0205	1.58e-22	95.3719
Eotaxin levels	rs9940390	16	T	0.7358	80051931	-0.0818	0.0133	7.73e-10	37.8271
Eotaxin levels	rs79722574	17	T	0.167	32619052	-0.1215	0.0156	6.78e-15	60.6601
C-C motif chemokine 19 levels	rs13010492	2	C	0.4754	204776176	-0.0803	0.0123	6.65e-11	42.6207
C-C motif chemokine 19 levels	rs62292952	3	T	0.8822	132200719	0.2346	0.0185	7.53e-37	160.81
C-C motif chemokine 19 levels	rs9469127	6	C	0.9365	32444093	-0.4884	0.0277	1.41e-69	310.879
C-C motif chemokine 19 levels	rs28635588	6	A	0.8408	32519041	-0.1775	0.0206	6.9e-18	74.2442
C-C motif chemokine 19 levels	rs11574915	9	A	0.8639	34710084	-0.1464	0.017	7.19e-18	74.1625
C-C motif chemokine 19 levels	rs4766578	12	A	0.5095	111904371	-0.0801	0.0132	1.29e-09	36.8228
Fibroblast growth factor 19 levels	rs13103023	4	A	0.3415	39457617	0.0837	0.0124	1.48e-11	45.5625
Fibroblast growth factor 19 levels	rs7005978	8	A	0.3458	59382715	-0.1055	0.0123	9.72e-18	73.569
Fibroblast growth factor 19 levels	rs516246	19	T	0.445	49206172	-0.1661	0.0118	5.31e-45	198.141
Fibroblast growth factor 21 levels	rs1260326	2	T	0.3977	27730940	0.1323	0.0119	1.03e-28	123.602
Fibroblast growth factor 21 levels	rs13229619	7	A	0.1297	73030175	-0.1609	0.0176	6.13e-20	83.577
Fibroblast growth factor 21 levels	rs2429473	12	A	0.795	47198899	-0.0812	0.0147	3.32e-08	30.5125
Fibroblast growth factor 21 levels	rs838131	19	A	0.501	49260677	0.1627	0.013	6.15e-36	156.635
Interleukin-10 levels	rs12123181	1	A	0.2042	206954566	-0.0996	0.0151	4.22e-11	43.5076
Interleukin-10 levels	rs398518	3	A	0.9146	8954959	-0.1293	0.0218	3.01e-09	35.179
Interleukin-10 levels	rs67037615	6	T	0.8893	32453163	-0.1528	0.0196	6.39e-15	60.7763
Interleukin-10 levels	rs3135932	11	A	0.823	117864063	-0.1597	0.0154	3.39e-25	107.54

## Sheet: DN
Specific information of instrumental variables used in DN dataset
Inflammatory cytokines	SNPs	Chr	EA	EAF	Pos	b	SE	P	F
Interleukin-1-alpha levels	rs12047801	1	T	0.174	105113404	0.0783	0.0171	4.67e-06	20.9668
Interleukin-1-alpha levels	rs115494443	1	A	0.0186	116784131	0.2658	0.0565	2.55e-06	22.1316
Interleukin-1-alpha levels	rs115602471	2	T	0.0311	170964850	0.2215	0.0469	2.33e-06	22.305
Interleukin-1-alpha levels	rs11759846	6	A	0.0799	32586222	-0.3263	0.0266	1.36e-34	150.477
Interleukin-1-alpha levels	rs547199103	6	A	0.0283	32606006	-0.3452	0.0647	9.53e-08	28.4664
Interleukin-1-alpha levels	rs13195317	6	T	0.0358	32656094	-0.3251	0.0554	4.4e-09	34.4361
Interleukin-1-alpha levels	rs10233998	7	T	0.0604	89060931	0.131	0.0286	4.64e-06	20.9802
Interleukin-1-alpha levels	rs16886503	8	A	0.9824	89744017	0.2438	0.0524	3.28e-06	21.6474
Interleukin-1-alpha levels	rs523604	11	A	0.5264	118755738	0.0754	0.0142	1.1e-07	28.1946
Interleukin-1-alpha levels	rs7138836	12	A	0.1141	103893601	-0.0982	0.0207	2.1e-06	22.5052
Interleukin-1-alpha levels	rs4767214	12	T	0.5326	114539621	0.062	0.013	1.85e-06	22.7456
Interleukin-1-alpha levels	rs117537822	17	T	0.9755	32073614	0.2176	0.0439	7.17e-07	24.5691
Interleukin-1-alpha levels	rs61098036	17	A	0.8232	53509585	-0.0856	0.0187	4.7e-06	20.9539
Interleukin-1-alpha levels	rs11878153	18	A	0.9015	308555	0.1116	0.0221	4.42e-07	25.5002
Transforming growth factor-alpha levels	rs78912149	1	C	0.9835	166175871	-0.2692	0.056	1.53e-06	23.1086
Transforming growth factor-alpha levels	rs72912115	2	A	0.114	70774295	0.137	0.0184	9.65e-14	55.4377
Transforming growth factor-alpha levels	rs34007466	4	A	0.0153	16165036	-0.2684	0.05	7.96e-08	28.8154
Transforming growth factor-alpha levels	rs11242125	5	A	0.7246	132025905	-0.0761	0.0166	4.55e-06	21.0161
Transforming growth factor-alpha levels	rs9262670	6	T	0.2343	31034990	0.0717	0.0146	9.06e-07	24.1175
Transforming growth factor-alpha levels	rs1963491	8	C	0.905	2654153	0.1081	0.023	2.6e-06	22.09
Transforming growth factor-alpha levels	rs34630685	8	C	0.9681	13724808	0.1678	0.0361	3.35e-06	21.6058
Transforming growth factor-alpha levels	rs74130123	10	T	0.9817	30042437	-0.2601	0.0508	3.05e-07	26.2152
Transforming growth factor-alpha levels	rs4934441	10	A	0.1322	90836825	-0.095	0.0198	1.6e-06	23.0206
Transforming growth factor-alpha levels	rs12270510	11	T	0.1107	119506018	0.0959	0.019	4.48e-07	25.4759
Transforming growth factor-alpha levels	rs653178	12	T	0.5228	112007756	-0.0708	0.0131	6.5e-08	29.2095
Transforming growth factor-alpha levels	rs3859189	17	A	0.5369	38137033	0.0655	0.0116	1.64e-08	31.8835
Transforming growth factor-alpha levels	rs111613293	17	A	0.4071	52902972	-0.0581	0.0122	1.91e-06	22.6795
Transforming growth factor-alpha levels	rs78464136	19	A	0.9552	15885492	0.143	0.0307	3.19e-06	21.6968
Transforming growth factor-alpha levels	rs149146289	19	A	0.9866	58857883	0.2856	0.0569	5.19e-07	25.1937
Tumor necrosis factor ligand superfamily member 14 levels	rs10211598	2	T	0.6354	137066601	-0.0628	0.0137	4.56e-06	21.0125
Tumor necrosis factor ligand superfamily member 14 levels	rs7688836	4	A	0.2019	94769686	-0.0818	0.0166	8.32e-07	24.2823
Tumor necrosis factor ligand superfamily member 14 levels	rs147119146	4	A	0.0299	125709779	-0.2421	0.0498	1.17e-06	23.6337
Tumor necrosis factor ligand superfamily member 14 levels	rs76778362	5	C	0.0273	39861942	-0.2117	0.043	8.51e-07	24.2384
Tumor necrosis factor ligand superfamily member 14 levels	rs11950562	5	A	0.5494	131652529	0.0785	0.0132	2.73e-09	35.3664
Tumor necrosis factor ligand superfamily member 14 levels	rs9295562	6	T	0.3144	22713651	-0.0651	0.0141	3.89e-06	21.3169
Tumor necrosis factor ligand superfamily member 14 levels	rs115950744	6	A	0.0213	56788897	-0.2574	0.0506	3.64e-07	25.8771
Tumor necrosis factor ligand superfamily member 14 levels	rs117442125	7	A	0.9583	28896826	0.1692	0.0364	3.35e-06	21.6072
Tumor necrosis factor ligand superfamily member 14 levels	rs78336300	8	A	0.0209	27416526	0.2392	0.0522	4.6e-06	20.9982
Tumor necrosis factor ligand superfamily member 14 levels	rs117720118	8	T	0.0551	36844946	-0.1456	0.0303	1.55e-06	23.0907
Tumor necrosis factor ligand superfamily member 14 levels	rs79233212	8	A	0.023	99636603	-0.2358	0.0506	3.16e-06	21.7163
Tumor necrosis factor ligand superfamily member 14 levels	rs59801342	9	A	0.024	132432461	0.229	0.0497	4.07e-06	21.2304
Tumor necrosis factor ligand superfamily member 14 levels	rs79791117	10	T	0.9787	111146614	-0.2336	0.0511	4.84e-06	20.898
Tumor necrosis factor ligand superfamily member 14 levels	rs1461044	12	T	0.0635	74925803	-0.1519	0.0316	1.53e-06	23.1069
Tumor necrosis factor ligand superfamily member 14 levels	rs11105725	12	T	0.3338	91045724	-0.0683	0.0147	3.38e-06	21.5877
Tumor necrosis factor ligand superfamily member 14 levels	rs4772260	13	T	0.5736	100645723	0.0619	0.0135	4.54e-06	21.0239
Tumor necrosis factor ligand superfamily member 14 levels	rs184708984	15	T	0.0083	23989218	-0.6334	0.1109	1.12e-08	32.6207
Tumor necrosis factor ligand superfamily member 14 levels	rs74600570	15	T	0.0287	79463978	-0.2255	0.0472	1.77e-06	22.8249
Tumor necrosis factor ligand superfamily member 14 levels	rs2738591	16	T	0.5474	78681855	-0.063	0.0133	2.17e-06	22.4377
Tumor necrosis factor ligand superfamily member 14 levels	rs9961731	18	A	0.1883	11626563	0.1048	0.0208	4.69e-07	25.3861
Tumor necrosis factor ligand superfamily member 14 levels	rs34925583	18	C	0.2595	14002436	-0.0698	0.0152	4.39e-06	21.0874
Tumor necrosis factor ligand superfamily member 14 levels	rs9962377	18	T	0.1483	70105531	-0.0905	0.0186	1.14e-06	23.674
Tumor necrosis factor ligand superfamily member 14 levels	rs11085155	19	A	0.1772	5968688	-0.0811	0.0176	4.07e-06	21.2332
Tumor necrosis factor ligand superfamily member 14 levels	rs344560	19	T	0.0625	6665020	-0.4894	0.0273	7.29e-72	321.368
Tumor necrosis factor ligand superfamily member 14 levels	rs11569551	19	A	0.0429	6682873	0.2584	0.0327	2.74e-15	62.4438
Tumor necrosis factor ligand superfamily member 14 levels	rs76688046	19	T	0.8112	29938464	0.1032	0.0215	1.59e-06	23.04
TNF-related activation-induced cytokine levels	rs72636362	1	A	0.9818	1973608	0.302	0.0635	1.98e-06	22.6186
TNF-related activation-induced cytokine levels	rs34221978	1	A	0.0349	22143382	0.167	0.0344	1.21e-06	23.5676
TNF-related activation-induced cytokine levels	rs72781813	2	T	0.9817	17337409	0.2368	0.0486	1.1e-06	23.7406
TNF-related activation-induced cytokine levels	rs113835939	2	A	0.976	30655453	-0.1939	0.0416	3.15e-06	21.7255
TNF-related activation-induced cytokine levels	rs76488966	2	T	0.9693	104163036	-0.1719	0.0366	2.64e-06	22.0592
TNF-related activation-induced cytokine levels	rs201831835	2	A	0.9227	136379377	0.1377	0.0285	1.35e-06	23.3442
TNF-related activation-induced cytokine levels	rs77980965	3	T	0.9853	83133339	-0.2976	0.0641	3.44e-06	21.5551
TNF-related activation-induced cytokine levels	rs79287178	3	A	0.0334	172294500	-0.4987	0.0343	6.82e-48	211.393
TNF-related activation-induced cytokine levels	rs11713634	3	A	0.2943	194061578	-0.0978	0.015	7.03e-11	42.5104
TNF-related activation-induced cytokine levels	rs181906998	4	A	0.7203	8958677	-0.1043	0.0211	7.69e-07	24.4345
TNF-related activation-induced cytokine levels	rs4365726	4	A	0.1504	105828656	-0.0777	0.0166	2.86e-06	21.9092
TNF-related activation-induced cytokine levels	rs150011668	4	T	0.9058	111911027	-0.1376	0.0281	9.74e-07	23.9786
TNF-related activation-induced cytokine levels	rs150128402	5	A	0.9763	115874345	0.2386	0.0459	2.01e-07	27.0219
TNF-related activation-induced cytokine levels	rs1432791	5	T	0.4357	160174315	-0.0549	0.0118	3.28e-06	21.6462
TNF-related activation-induced cytokine levels	rs17221073	6	C	0.018	33048371	0.2646	0.0498	1.08e-07	28.2307
TNF-related activation-induced cytokine levels	rs6932751	6	A	0.5245	90249507	0.054	0.0116	3.24e-06	21.6706
TNF-related activation-induced cytokine levels	rs3801000	7	A	0.2872	50811081	0.0686	0.013	1.31e-07	27.8459
TNF-related activation-induced cytokine levels	rs17302	7	T	0.2875	142245686	-0.0625	0.013	1.53e-06	23.1139
TNF-related activation-induced cytokine levels	rs2975421	8	T	0.8529	19490180	-0.078	0.017	4.47e-06	21.0519
TNF-related activation-induced cytokine levels	rs62501135	8	A	0.2051	23089208	-0.1532	0.0148	4.13e-25	107.15
TNF-related activation-induced cytokine levels	rs183217699	8	C	0.9313	83420230	-0.1254	0.0272	4.02e-06	21.2548
TNF-related activation-induced cytokine levels	rs1839438	8	T	0.6393	106500173	-0.0678	0.0143	2.12e-06	22.4795
TNF-related activation-induced cytokine levels	rs2468187	8	T	0.4162	120201029	-0.1618	0.0118	8.62e-43	188.015
TNF-related activation-induced cytokine levels	rs5001566	9	A	0.0705	16905616	0.1215	0.0265	4.54e-06	21.0214
TNF-related activation-induced cytokine levels	rs1426506	9	T	0.8063	93148579	0.07	0.0148	2.25e-06	22.3703
TNF-related activation-induced cytokine levels	rs78045189	11	C	0.3443	37130843	-0.0695	0.0151	4.17e-06	21.1844
TNF-related activation-induced cytokine levels	rs75991751	12	T	0.9818	129430611	-0.2685	0.0539	6.31e-07	24.8148
TNF-related activation-induced cytokine levels	rs4512994	13	A	0.4634	43039673	0.1172	0.0116	5.33e-24	102.08
TNF-related activation-induced cytokine levels	rs4334157	13	T	0.0319	68202750	-0.1684	0.0356	2.24e-06	22.3761
TNF-related activation-induced cytokine levels	rs704	17	A	0.4755	26694861	-0.1085	0.0116	8.48e-21	87.487
TNF-related activation-induced cytokine levels	rs150416959	19	C	0.0491	35131252	0.1462	0.0315	3.46e-06	21.5414
TNF-related activation-induced cytokine levels	rs117113213	20	A	0.0498	39165692	-0.1646	0.03	4.1e-08	30.1035
TNF-related activation-induced cytokine levels	rs6063153	20	T	0.3364	46454945	0.0636	0.0126	4.47e-07	25.4785
Glial cell line-derived neurotrophic factor levels	rs11740708	5	A	0.0906	37868088	-0.3888	1.32339	7.56e-86	385.587
Glial cell line-derived neurotrophic factor levels	rs2093446	9	C	0.3	5230371	0.0606	0.123733	2.63e-06	22.0681
Glial cell line-derived neurotrophic factor levels	rs2194229	5	A	0.1296	37918839	-0.1683	0.176051	5.34e-21	88.402
Glial cell line-derived neurotrophic factor levels	rs2453338	5	A	0.352	38094871	0.0829	0.10538	2.3e-11	44.6957
Glial cell line-derived neurotrophic factor levels	rs540456481	8	T	0.0124	107706686	-0.2941	0.233143	1.8e-06	22.7944
Glial cell line-derived neurotrophic factor levels	rs55850217	19	T	0.3119	14805280	0.0816	0.0960661	5.59e-09	33.9722
Glial cell line-derived neurotrophic factor levels	rs57104839	13	A	0.903	28147359	0.0915	0.110725	3.04e-06	21.7937
Glial cell line-derived neurotrophic factor levels	rs77671113	10	A	0.0859	87694408	-0.1194	0.15274	9.45e-09	32.952
