# Supplementary material for: Association of inflammatory cytokines with type 2 diabetes mellitus and diabetic nephropathy: a bidirectional Mendelian randomization study
Source: Front Med (Lausanne). 2024 Nov 7;11:1459752. doi: 10.3389/fmed.2024.1459752 (PMC11580751; doi:10.3389/fmed.2024.1459752)
Supplement: Supplementary file 2 [file Table_2.XLSX]

## Sheet: T2DM
Sensitivity analysis
Inflammatory cytokines	Method	Cochran Q	Q value	egger_intercept	P value
Fibroblast growth factor 21 levels	MR Egger	54.1	0	0.005	0.957
Fibroblast growth factor 21 levels	Inverse variance weighted	54.2	0
C-C motif chemokine 19 levels	MR Egger	2.59	0.274	0.26	0.2
C-C motif chemokine 19 levels	Inverse variance weighted	7.19	0.066
Fibroblast growth factor 19 levels	MR Egger	0	0.989	-0.006	0.756
Fibroblast growth factor 19 levels	Inverse variance weighted	0.163	0.922
Eotaxin levels	MR Egger	5.22	0.266	0.008	0.384
Eotaxin levels	Inverse variance weighted	6.45	0.264
Interleukin-10	MR Egger	2.12	0.346	0.01	0.775
Interleukin-10	Inverse variance weighted	2.23	0.525

## Sheet: DN
Sensitivity analysis
Inflammatory cytokines	Method	Cochran Q	Q value	egger_intercept	P value
Interleukin-1-alpha levels	MR Egger	14.9	0.248	-0.036	0.393
Interleukin-1-alpha levels	Inverse variance weighted	15.9	0.257
Transforming growth factor-alpha levels	MR Egger	11	0.532	0.046	0.311
Transforming growth factor-alpha levels	Inverse variance weighted	12.1	0.52
Tumor necrosis factor ligand superfamily member 14 levels	MR Egger	14	0.947	0.024	0.292
Tumor necrosis factor ligand superfamily member 14 levels	Inverse variance weighted	15.1	0.938
TNF-related activation-induced cytokine levels	MR Egger	28.9	0.363	-0.003	0.916
TNF-related activation-induced cytokine levels	Inverse variance weighted	29	0.415
Glial cell line-derived neurotrophic factor	MR Egger	6.08	0.414	-0.129	0.378
Glial cell line-derived neurotrophic factor	Inverse variance weighted	7.52	0.376
